# Supplementary material for: Variability in BIA-Derived Muscle Mass Estimates: Device Choice Impacts Diagnostic Classification
Source: Nutrients. 2026 Feb 26;18(5):767. doi: 10.3390/nu18050767 (PMC12986818; doi:10.3390/nu18050767)
Supplement: Supplementary file 1 [file nutrients-18-00767-s001.zip]

Archive with 1 entries (1 files):
- nutrients-4152613-supplementary.pdf
